# Supplementary material for: Solvent-Free Synthesis of MgO-Modified Biochars for Phosphorus Removal from Wastewater
Source: Int J Environ Res Public Health. 2022 Jun 24;19(13):7770. doi: 10.3390/ijerph19137770 (PMC9265722; doi:10.3390/ijerph19137770)
Supplement: Supplementary file 1 [file ijerph-19-07770-s001.zip]

Archive with 1 entries (1 files):
- ijerph-1764292-Supplementary.pdf
